# Supplementary material for: The accuracy of computed tomography scans for rapid prototyping of canine skulls
Source: PLoS One. 2019 Mar 25;14(3):e0214123. doi: 10.1371/journal.pone.0214123 (PMC6433237; doi:10.1371/journal.pone.0214123)
Supplement: S1 Table — (XLSX) [file pone.0214123.s001.xlsx]

## Sheet: Sheet1
Skull	Bone 226 Mean	Bone 226 SD	Standard 226 Mean	Standard 226 SD	Bone -650 Mean	Bone -650 SD	Standard -650 Mean	Standard -650 SD	Weight (g)	Breed
1	-0.0134	0.2529	-0.0041	0.275	0.2541	0.2882	0.4233	0.2546	55.3	mixed
2	-0.1964	0.6431	-0.1986	0.6087	0.1419	0.6075	0.2585	0.6873	N/A	mixed
3	-0.0187	0.2963	-0.02	0.2873	0.2605	0.2383	0.4254	0.2503	102.5	mixed
4	-0.0104	0.443	-0.0175	0.4633	0.2859	0.5345	0.458	0.551	202.5	mixed
5	0.0176	0.5144	0.019	0.513	0.3859	0.526	0.5801	0.5507	235.8	mixed
6	-0.1097	0.3705	-0.1624	0.4723	0.1618	0.4864	0.2347	0.5951	62.8	Boston Terrier
7	-0.0818	0.2315	-0.118	0.3446	0.2306	0.162	0.3616	0.2001	22	Pomeranian
8	-0.0712	0.4138	-0.0699	0.423	0.3798	0.4654	0.375	0.4712	172.7	Chow Chow
9	0.1637	0.7791	0.1657	0.9319	0.4436	0.9128	0.6707	0.9092	273.6	Pit bull
10	-0.0739	0.7146	-0.0909	0.6126	0.2865	0.6986	0.4323	0.7301	314.5	Newfoundland
11	-0.0864	0.9517	-0.0625	0.8257	0.1769	1.0653	0.3258	1.2043	430.7	Saint Bernard
12	-0.0076	0.3149	-0.0511	0.3313	0.2903	0.3189	0.4545	0.3258	96.2	Dachshund
13	-0.0049	0.3392	-0.0703	0.4223	0.2783	0.2679	0.4208	0.3088	84.2	Beagle
14	0.0685	0.2841	0.0559	0.4032	0.339	0.2214	0.486	0.2671	65.2	Dalmatian
15	0.087	0.6298	0.0996	0.6998	0.3863	0.7192	0.5816	0.789	292.7	Great Dane
16	0.0392	0.621	0.0186	0.696	0.3212	0.6046	0.4709	0.62	315.3	Irish Wolfhound
17	-0.3002	0.7128	-0.3306	0.72	-0.0824	0.8273	0.0977	0.9004	144.3	Collie
18	-0.0136	0.3904	-0.0137	0.4199	0.3177	0.3643	0.4654	0.4558	183.8	Boxer
19	-0.1113	0.9026	-0.0912	0.8413	0.2161	1.2995	0.3256	0.9943	272	Bullmastiff
20	-0.0359	0.2929	-0.0245	0.2757	0.2672	0.2988	0.4309	0.2999	74.2	mixed
